# Supplementary material for: Treating lung cancer with dynamic conformal arc therapy: a dosimetric study
Source: Radiat Oncol. 2017 Jun 2;12:93. doi: 10.1186/s13014-017-0823-y (PMC5457634; doi:10.1186/s13014-017-0823-y)
Supplement: Additional file 1 — Supplementary data. (ZIP 4.96 MB) [file 13014_2017_823_MOESM1_ESM.zip]

Archive with 1 entries (1 files):
- Additional Files/dataset.pdf
